# Supplementary material for: Robust homology-directed repair within mouse mammary tissue is not specifically affected by Brca2 mutation
Source: Nat Commun. 2016 Oct 25;7:13241. doi: 10.1038/ncomms13241 (PMC5093336; doi:10.1038/ncomms13241)
Supplement: Supplementary Data 1 — Raw data for all graphs and tables in figures and supplementary figures. [file ncomms13241-s2.xlsx]

## Sheet: Fig 1e,f,h
Figure 1e,h: Puberty and Pregnancy wild-type
All mice are homozygous for I-SceI and hemizygous for the DR-GFP and CMV-rtTA transgenes.
Pubertal		Age at expt	Genotype	%GFP+	% SL*	HDR/SL	*100
		42 days	wt	8	16.4	0.487805	48.7805
		42 days	wt	6.8	19.44	0.349794	34.9794
		42 days	wt	6.3	13.38	0.470852	47.0852
		45 days	wt	4.7	18.53	0.253643	25.3643
		45 days	wt	4.7	11.92	0.394295	39.4295
		44 days	wt	6.5	15.42	0.42153	42.153
AVG				6.2	15.8483	0.39632	39.632
SD				1.28	2.9	0.086	8.6
Pregnant	dpc	Age at expt	Genotype	%GFP+	% SL	HDR/SL	*100
	15.5	11 wks	wt	10.4	29.034	0.358201	35.8201
	17.5	11.5 wks	wt	12.4	34.8841	0.355463	35.5463
	17.5	11.5 wks	wt	15.6	43.8651	0.355636	35.5636
	14.5	10.5 wks	wt	7	18.2482	0.3836	38.36
	14.5	10.5 wks	wt	7.4	21.9746	0.336752	33.6752
	15.5	11.5 wks	wt	4.8	14.7201	0.326084	32.6084
	14.5	10 wks	wt	11.9	42.7288	0.2785	27.85
	14.5	10 wks	wt	14	38.5356	0.3633	36.33
	16.5	11 wks	wt	7.9	25.903	0.304984	30.4984
AVG				10.2	30	0.34	34
SD				3.6	10.64	0.032	3.25
					*Site Loss
Negative controls
Pubertal	Age at expt	− Dox %GFP
	45 days	0.01
	44 days	0.132
	44 days	0.01
	AVG	0.0506667
	Age at expt	− rtTA %GFP*
	42 days	0
	42 days	0
	42 days	0
	45 days	0
	AVG	0
		*Approx. 30,000 cells analyzed
Pregnant	dpc	Age at expt	− Dox %GFP
	15.5	11 wks	0.02
	15.5	11 wks	0.28
	13.5	11 wks	0.24
	16.5	11 wks	0.5
	15.5	12 wks	0.1
	14.5	10.5 wks	0.07
	16.5	11 wks	0.24
	15.5	13.5 wks	0.4
AVG			0.23125
	dpc	Age at expt	− rtTA %GFP
	15.5	11 wks	0
	14.5	10.5 wks	0
	14.5	13 wks	0
AVG			0
Figure 1f, Supplementary Fig. 1f
3-day dox course		Age at expt	Genotype	%Edu + Mam	%EdU+ in GFP%	%GFP+	%GFP+ in Edu+	%GFP+ in EdU-
		35 days	wt	13.7	31.3	6.9	15.9	5.5
		35 days	wt	8.8	38.7	3.6	15.8	2.4
		35 days	wt	13.1	36.7	4.1	11.6	3
		35 days	wt	7.1	30	2.8	11.7	2.1
AVG				10.7	34.175	4.35	13.8	3.25
SD				3.2	4.2	1.8	2.4	1.5

## Sheet: Fig 2b,c
Figure 2: Puberty and Pregnancy mammary epithelial cell populations (mice from Fig 1e,h)
				Total (Fig 1)	Total	Luminal	Luminal	Luminal	Basal	Basal	Basal	Stem	Non-stem Basal
Pubertal		Age at expt	Genotype	%GFP+	%HDR	%GFP+	%SL	%HDR	%GFP+	%SL	%HDR	%GFP+	%GFP+
		42 days	wt	8	48.7805	6.4	DNA not recovered		9.25	DNA not recovered		15.5	9
		42 days	wt	6.8	34.9794	7.7	15.61	49.32	11.9	28.64	41.55	30	10.8
		42 days	wt	6.3	47.0852	5.8	13.91	41.69	7.6	24.93	30.48	15.9	7.2
		45 days	wt	4.7	25.3643	4	8.81	45.42	7.6	28.87	26.33	18	7
		45 days	wt	4.7	39.4295	3.7	7.56	48.97	3.6	10.38	34.67	6.4	3.4
		44 days	wt	6.5	42.153	6.5	DNA not recovered		8.1	DNA not recovered		16	7.75
AVG				6.2	39.632	5.7	11.4725	46.35	8	23.2	33.26	17	7.5
SD				1.28	8.6	1.55	3.9	3.6	2.7	8.7	6.5	7.6	2.46
				Total (Fig 1)	Total	Luminal	Luminal	Luminal	Basal	Basal	Basal
Pregnant	dpc	Age at expt	Genotype	%GFP+	%HDR	%GFP+	%SL	%HDR	%GFP+	%SL	%HDR
	15.5	11 wks	wt	10.4	35.8201	13.5	34.1987	39.4752	7.6	26.0848	29.1358
	17.5	11.5 wks	wt	12.4	35.5463	14.5	DNA not recovered		3.5	DNA not recovered
	17.5	11.5 wks	wt	15.6	35.5636	18.8	58.5728	32.0968	3.5	14.514	24.1147
	14.5	10.5 wks	wt	7	38.36	8.6	21.5695	39.8711	3.3	DNA not recovered
	14.5	10.5 wks	wt	7.4	33.6752	8.1	DNA not recovered		4.4	DNA not recovered
	15.5	11.5 wks	wt	4.8	32.6084	6.2	17.5294	35.3692	1.9	9.31229	20.4031
	14.5	10 wks	wt	11.9	27.85	16.7	42.9568	38.8763	7.8	29.4911	26.4487
	14.5	10 wks	wt	14	36.33	20	45.1699	44.2773	7.8	24.7333	31.5365
	16.5	11 wks	wt	7.9	30.4984	11.4	29.8838	38.1478	3	15.4853	19.3733
AVG				10.2	34	13.1	35.7	38.3	4.76	19.9	25.17
SD				3.6	3.25	4.9	14.3	3.8	2.3	7.9	4.8

## Sheet: Suppl Fig 2c
Supplementary Fig. 2c
3 hour EdU IP dose 0.3mg/10g
Pubertal	Age at expt	Genotype	%EdU+
	37 days	Brca2∆27/+	6.6
	35 days	Brca2∆27/+	3.1
	36 days	Brca2∆27/+	6.7
	36 days	Brca2∆27/+	3.1
	36 days	Brca2∆27/+	4.7
AVG			4.84
SD			1.77
	37 days	Brca2∆27/∆27	6.57
	38 days	Brca2∆27/∆27	7.2
	38 days	Brca2∆27/∆27	3
AVG			5.6
SD			2.27
Pregnant	dpc	Genotype	%EdU+
	13.5	Brca2∆27/+	9.4
	13.5	Brca2∆27/+	8.2
	13.5	Brca2∆27/+	9.6
AVG			9.1
SD			0.76
	13.5	Brca2∆27/∆27	9.7
	13.5	Brca2∆27/∆27	9.1
	14.5	Brca2∆27/∆27	9.6
AVG			9.5
SD			0.32

## Sheet: Fig 3b,c
Fig. 3b, Supplementary Fig. 2f. All mice are homozygous for I-SceI and hemizygous for the DR-GFP and CMV-rtTA transgenes.
Pubertal		Age at expt	Genotype	%GFP+	% SL	HDR/SL	%HDR		Normalized to wt
		42 days	wt	8	16.4	0.487805	48.7805		pubertal:	%HDR	normalized	puberty sd	sd normalized
		42 days	wt	6.8	19.44	0.349794	34.9794		wt	39.6	1	8.6	0.217172
		42 days	wt	6.3	13.38	0.470852	47.0852		het	39.9	1.00758	9.5	0.239899
		45 days	wt	4.7	18.53	0.253643	25.3643		mut	21.4	0.540404	5.5	0.138889
		45 days	wt	4.7	11.92	0.394295	39.4295
		44 days	wt	6.5	15.42	0.42153	42.153
AVG				6.2	15.8483	0.39632	39.632
SD				1.28	2.9	0.086	8.6
		42 days	Brca2∆27/+	9.2	18.28	0.503282	50.3282
		42 days	Brca2∆27/+	6.8	15.49	0.438993	43.8993
		42 days	Brca2∆27/+	9.4	19.47	0.482794	48.2794
		42 days	Brca2∆27/+	7.12	13.85	0.514079	51.4079
		42 days	Brca2∆27/+	6.7	DNA not recovered
		42 days	Brca2∆27/+	5.5	13.3	0.413534	41.3534
		44 days	Brca2∆27/+	4.7	14.27	0.329362	32.9362
		44 days	Brca2∆27/+	3.8	11.97	0.31746	31.746
		43 days	Brca2∆27/+	3.4	14.27	0.238262	23.8262
		44 days	Brca2∆27/+	4.5	12.75	0.352941	35.2941
AVG				6.1	14.85	0.398968	39.8968
SD				2.1	2.5	0.095	9.5
		42 days	Brca2∆27/∆27	2.8	16.39	0.170836	17.0836
		42 days	Brca2∆27/∆27	2.84	DNA not recovered
		42 days	Brca2∆27/∆27	2.2	8.3	0.26506	26.506
		42 days	Brca2∆27/∆27	2.3	9.25	0.248649	24.8649
		43 days	Brca2∆27/∆27	1.47	10.86	0.135359	13.5359
		44 days	Brca2∆27/∆27	3.35	16.93	0.197874	19.7874
		44 days	Brca2∆27/∆27	3.3	12.33	0.26764	26.764
AVG				2.6	12.3433	0.214236	21.4236
SD				0.67	3.62	0.055	5.48
Pregnant	dpc	Age at expt	Genotype	%GFP+	% SL	HDR/SL	%HDR
	15.5	11 wks	wt	10.4	29.034	0.358201	35.8201		Normalized to wt
	17.5	11.5 wks	wt	12.4	34.8841	0.355463	35.5463		pregnant:	%HDR	normalized	puberty sd	sd normalized
	17.5	11.5 wks	wt	15.6	43.8651	0.355636	35.5636		wt	34	1	3.25	0.0955882
	14.5	10.5 wks	wt	7	18.2482	0.3836	38.36		het	37.25	1.09559	4.97	0.146176
	14.5	10.5 wks	wt	7.4	21.9746	0.336752	33.6752		mut	16.2	0.476471	1.96	0.0576471
	15.5	11.5 wks	wt	4.8	14.7201	0.326084	32.6084
	14.5	10 wks	wt	11.9	42.7288	0.2785	27.85
	14.5	10 wks	wt	14	38.5356	0.3633	36.33
	16.5	11 wks	wt	7.9	25.903	0.304984	30.4984
AVG				10.2	30	0.34	34
SD				3.6	10.64	0.032	3.25
	16.5	11 wks	Brca2∆27/+	10.88	34.7601	0.313003	31.3003
	14.5	10.5 wks	Brca2∆27/+	12.7	28.7335	0.441992	44.1992
	15.5	11.5 wks	Brca2∆27/+	5.9	17.4557	0.337998	33.7998
	16.5	11 wks	Brca2∆27/+	6.4	21.2501	0.301175	30.1175
	16.5	11 wks	Brca2∆27/+	7	18.0649	0.387492	38.7492
	15.5	11 wks	Brca2∆27/+	8.2	23.8471	0.343858	34.3858
	14.5	10.5 wks	Brca2∆27/+	7.3	20.0708	0.363713	36.3713
	14.5	13 wks	Brca2∆27/+	8.35	20.4333	0.408647	40.8647
	14.5	11.5 wks	Brca2∆27/+	14.3	32.2793	0.443008	44.3008
	14.5	10 wks	Brca2∆27/+	7.5	19.5144	0.384331	38.4331
AVG				8.853	23.64	0.373	37.2522
SD				2.8	6.1	0.0497	4.965
	16.5	11 wks	Brca2∆27/∆27	2.6	15.8391	0.16415	16.415
	17.5	10.5 wks	Brca2∆27/∆27	4.4	32.4693	0.135513	13.5513
	14.5	10.5 wks	Brca2∆27/∆27	2.9	15.3958	0.188363	18.8363
	17.5	11 wks	Brca2∆27/∆27	4.3	28.3255	0.151807	15.1807
	16.5	11 wks	Brca2∆27/∆27	3.1	19.9471	0.155411	15.5411
	14.5	13 wks	Brca2∆27/∆27	3.3	21.7459	0.151753	15.1753
	15.5	10 wks	Brca2∆27/∆27	5.3	28.2449	0.187644	18.7644
	16.5	10 wks	Brca2∆27/∆27	3.7	DNA not recovered
AVG				3.7	23.14	0.162	16.2092
SD				0.9	6.65	0.0195	1.9625
Figure 3c. Mammary gland composition
Puberty Littermate Comparison
	Genotype	Luminal	Basal	Total	%Luminal	%Basal
	Brca2∆27/+	44	38	82	53.7	46.3
	Brca2∆27/+	39	44	83	47	53
	Brca2∆27/+	46	24	70	65.7	34.3
	Brca2∆27/+	46	24	70	65.7	34.3
AVG					58	42
	Brca2∆27/∆27	48	38	86	55.8	44.2
	Brca2∆27/∆27	48	30	78	61.5	38.5
	Brca2∆27/∆27	43	31	74	58.1	41.9
	Brca2∆27/∆27	31	16	47	66	34
	Brca2∆27/∆27	37	41	78	47.4	52.6
AVG					57.8	42.2
Pregnant Littermate Comparison
	Genotype	Luminal	Basal	Total	%Luminal	%Basal
	Brca2∆27/+	47	40	87	54	46
	Brca2∆27/+	31	54	85	36.5	63.5
	Brca2∆27/+	28	58	86	32.6	67.4
	Brca2∆27/+	36	49	85	42.4	57.6
	Brca2∆27/+	35	51	86	40.6977	59.3023
AVG					41	59
	Brca2∆27/∆27	45	40	85	52.9412	47.0588
	Brca2∆27/∆27	24	65	89	26.9663	73.0337
	Brca2∆27/∆27	37	50	87	42.5287	57.4713
	Brca2∆27/∆27	41	50	91	45.0549	54.9451
	Brca2∆27/∆27	24	61	85	28.2353	71.7647
	Brca2∆27/∆27	27	50	77	35.0649	64.9351
AVG					38.5	61.5

## Sheet: Fig 3d,e
Fig. 3d,e; Supplementary Fig. 2g,h
			Luminal	Luminal	Luminal	Basal	Basal	Basal	Stem	Non-stem Basal
Pubertal	Age at expt	Genotype	%GFP+	%SL	%HDR	%GFP+	%SL	%HDR	%GFP+	%GFP+		Pubertal GFP, Normalized to wt						Pubertal %HDR, Normalized to wt
	42 days	wt (Fig 2)	6.4	DNA not recovered		9.25	DNA not recovered		15.5	9		Luminal	%GFP	normalized	sd	sd normalized		Luminal	%HDR	normalized	sd	sd normalized
	42 days	wt	7.7	15.6115	49.3226	11.9	28.6385	41.5524	30	10.8		wt	5.7	1	1.6	0.280702		wt	46.4	1	3.6	0.0775862
	42 days	wt	5.8	13.9126	41.6888	7.6	24.9326	30.4821	15.9	7.2		het	5.4	0.947368	1.8	0.315789		het	41	0.883621	5.9	0.127155
	45 days	wt	4	8.80738	45.4165	7.6	28.8663	26.3283	18	7		mut	2.2	0.385965	0.6	0.105263		mut	25.5	0.549569	2.02	0.0435345
	45 days	wt	3.7	7.55633	48.9656	3.6	10.3846	34.6668	6.4	3.4
	44 days	wt	6.5	DNA not recovered		8.1	DNA not recovered		16	7.75		Pubertal GFP, Normalized to wt						Pubertal %HDR, Normalized to wt
AVG			5.7	11.5	46.35	8	23.2	33.26	17	7.5		Basal	%GFP	normalized	sd	sd normalized		Basal	%HDR	normalized	sd	sd normalized
SD			1.55	3.9	3.6	2.7	8.7	6.5	7.6	2.46		wt	8	1	2.7	0.3375		wt	33.3	1	6.5	0.195195
												het	7.5	0.9375	2.5	0.3125		het	27.2	0.816817	4.1	0.123123
	42 days	Brca2∆27/+	8.1	DNA not recovered		7.6	DNA not recovered		13.3	7.2		mut	2.4	0.3	0.75	0.09375		mut	14.02	0.421021	2.9	0.0870871
	42 days	Brca2∆27/+	6.8	DNA not recovered		8.3	DNA not recovered		15.3	7.8
	42 days	Brca2∆27/+	7.1	21.278	33.3677	12.4	48.8184	25.4002	22.5	11.9		Pubertal GFP, Normalized to wt
	42 days	Brca2∆27/+	5.9	14.0675	41.9406	10	31.3226	31.9258	16.5	10		Stem	%GFP	normalized	sd	sd normalized
	42 days	Brca2∆27/+	4.5	DNA not recovered		7.75	DNA not recovered		18	6.8		wt	17	1	7.6	0.447059
	42 days	Brca2∆27/+	3.7	9.087	40.7175	6.3	25.9272	24.2988	11.6	5.8		het	14.5	0.852941	4.1	0.241176
	44 days	Brca2∆27/+	4.9	DNA not recovered		5.3	DNA not recovered		10.5	5.2		mut	5	0.294118	1.94	0.114118
	43 days	Brca2∆27/+	2.6	DNA not recovered		4.3	DNA not recovered		9.5	4
	44 days	Brca2∆27/+	4.7	9.82457	47.8392	5.4	DNA not recovered		13.1	4.9		Pubertal GFP, Normalized to wt
AVG			5.4	13.6	41	7.5	35.35	27.2	14.5	7.1		Non-stem basal	%GFP	normalized	sd	sd normalized
SD			1.76	5.6	5.9	2.5	11.97	4.1	4.1	2.5		wt	7.5	1	2.5	0.333333
												het	7.1	0.946667	2.5	0.333333
												mut	2.2	0.293333	0.73	0.0973333
	42 days	Brca2∆27/∆27	2.23	DNA not recovered		2.7	DNA not recovered		5.6	2.5
	42 days	Brca2∆27/∆27	2.83	DNA not recovered		1.51	DNA not recovered		4.45	1.43
	42 days	Brca2∆27/∆27	1.5	5.53958	27.0779	2.5	17.171	14.5595	5.1	2.31
	42 days	Brca2∆27/∆27	1.75	7.5489	23.1822	2.23	20.3936	10.9348	3.6	2.1
	43 days	Brca2∆27/∆27	1.9	DNA not recovered		1.7	DNA not recovered		3	1.55
	44 days	Brca2∆27/∆27	3	11.4983	26.0907	3.6	21.7333	16.5644	8.5	3.45
AVG			2.2	8.2	25.45	2.4	19.76	14.02	5	2.2
SD			0.6	3	2	0.75	2.3	2.85	1.94	0.73
Pregnant				Luminal	Luminal	Luminal	Basal	Basal	Basal
	dpc	Age at expt	Genotype	%GFP+	% SL	%HDR	%GFP+	% SL	%HDR			Pregnant GFP, Normalized to wt						Pregnant %HDR, Normalized to wt
	15.5	11 wks	wt	13.5	34.1987	39.4752	7.6	26.0848	29.1358			Luminal	%GFP	normalized	sd	sd normalized		Luminal	%HDR	normalized	sd	sd normalized
	17.5	11.5 wks	wt	14.5	DNA not recovered		3.5	DNA not recovered				wt	13.1	1	4.9	0.374046		wt	38.3	1	3.8	0.0992167
	17.5	11.5 wks	wt	18.8	58.5728	32.0968	3.5	14.514	24.1147			het	10.6	0.80916	3	0.229008		het	38.8	1.01305	3.8	0.0992167
	14.5	10.5 wks	wt	8.6	21.5695	39.8711	3.3	DNA not recovered				mut	4.3	0.328244	0.9	0.0687023		mut	14.5	0.37859	2.5	0.0652742
	14.5	10.5 wks	wt	8.1	DNA not recovered		4.4	DNA not recovered
	15.5	11.5 wks	wt	6.2	17.5294	35.3692	1.9	9.31229	20.4031
	14.5	10 wks	wt	16.7	42.9568	38.8763	7.8	29.4911	26.4487
	14.5	10 wks	wt	20	45.1699	44.2773	7.8	24.7333	31.5365			Pregnant GFP, Normalized to wt						Pregnant %HDR, Normalized to wt
	16.5	11 wks	wt	11.4	29.8838	38.1478	3	15.4853	19.3733			Basal	%GFP	normalized	sd	sd normalized		Basal	%HDR	normalized	sd	sd normalized
AVG				13.1	35.7	38.3	4.76	19.9	25.17			wt	4.8	1	2.3	0.479167		wt	25.2	1	4.8	0.190476
SD				4.9	14.3	3.8	2.3	7.9	4.8			het	4.8	1	2.7	0.5625		het	26.7	1.05952	5.1	0.202381
												mut	2.3	0.479167	1.3	0.270833		mut	13.3	0.527778	3.8	0.150794
	16.5	11 wks	Brca2∆27/+	15.6	43.0632	36.2258	5	18.612	26.8643
	14.5	10.5 wks	Brca2∆27/+	12.1	29.2639	41.3479	9.8	26.7748	36.6016
	15.5	11.5 wks	Brca2∆27/+	8.2	23.2623	35.2502	1.9	7.17492	26.4811
	16.5	11 wks	Brca2∆27/+	10.4	DNA not recovered		2.7	12.5392	21.5325
	16.5	11 wks	Brca2∆27/+	6.2	16.9218	36.639	5.9	21.6242	27.2843
	15.5	11 wks	Brca2∆27/+	10.1	24.6207	41.0224	5.7	17.9892	31.6857
	14.5	10.5 wks	Brca2∆27/+	8.7	18.7958	46.2868	3.1	13.4669	23.0194
	14.5	13 wks	Brca2∆27/+	9.5	27.3425	34.7445	4.2	15.1772	27.673
	14.5	11.5 wks	Brca2∆27/+	15.4	42.2436	36.4552	8.2	29.8849	27.4386
	14.5	10 wks	Brca2∆27/+	10	24.3924	40.9964	1.4	7.55524	18.5302
AVG				10.62	27.77	38.7743	4.79	17.0798	26.7111
SD				3	9.25	3.84	2.71	7.5	5.075
	16.5	11 wks	Brca2∆27/∆27	3.7	21.7479	17.0131	1.6	13.5528	11.8057
	17.5	10.5 wks	Brca2∆27/∆27	4.2	36.8904	11.3851	4.3	23.7565	18.1003
	14.5	10.5 wks	Brca2∆27/∆27	3.3	21.2944	15.497	1.7	DNA not recovered
	17.5	11 wks	Brca2∆27/∆27	6	36.9785	16.2257	2.5	19.6793	12.7037
	16.5	11 wks	Brca2∆27/∆27	4.2	26.3676	15.9286	1.3	15.9978	8.12613
	14.5	13 wks	Brca2∆27/∆27	3.2	27.6328	11.5805	1.7	12.5977	13.4946
	15.5	10 wks	Brca2∆27/∆27	4.5	26.9808	16.6785	4.2	22.5047	18.6628
	16.5	10 wks	Brca2∆27/∆27	5	42.7759	11.6888	1.2	11.4042	10.5224
AVG				4.262	30.08	14.4997	2.3125	17.0704	13.3451
SD				0.926	7.8495	2.484	1.28	4.945	3.849

## Sheet: Suppl Fig 3b
Supplementary Fig. 3b
24 hour EdU IP dose 0.5 mg/10g
Pubertal age 5-6 weeks
	Age at expt	Genotype	%EdU+ Mam	%EdU+ Sm Int
	36 days	Brca2∆27/+	22	8.4
	36 days	Brca2∆27/+	17	5.2
	36 days	Brca2∆27/+	5.5	12
	35 days	wt	14	11.6
	35 days	wt	7.5	16
	35 days	wt	9.9	10
	35 days	wt	13.7
	35 days	wt	26.8
	35 days	wt	8.8
	38 days	Brca2∆27/+	7.9	18.5
	38 days	Brca2∆27/+	14.7	5.6
	42 days	Brca2∆27/+	8.5	13.4
	41 days	Brca2∆27/+	9.4	8.8
	41 days	Brca2∆27/+	6.8	11.6
	41 days	Brca2∆27/+	12.5	16.4
	35 days	wt	13.1
	35 days	wt	7.1
	35 days	wt	7.5
AVG			11.82	11.46
SD			5.7	4.2

## Sheet: Fig 4c,d,e,f
Figure 4: Intestine, bone marrow and primary cells
Fig 4c,d and Supplementary Fig. 3e,f
Small Intestine: all mice are homozygous for I-SceI and hemizygous for the DR-GFP and CMV-rtTA transgenes.
	Age at expt	Genotype	%GFP+	%SL	%HDR
	6 wks	Brca2∆27/+	3.62	14.914	24.272
	6 wks	Brca2∆27/+	4.19	22.376	18.725			Small intestine %HDR normalized to Het
	6 wks	Brca2∆27/+	2.69	14.553	18.484				%HDR	normalized	sd	sd normalized
	6 wks	Brca2∆27/+	4.46	30.719	14.519			het	24.5	1	6.8	0.277551
	9 wks	Brca2∆27/+	7.67	28.47	26.941			mut	10	0.408163	2.6	0.106122
	9 wks	Brca2∆27/+	2.8	10.215	27.411
	6 wks	Brca2∆27/+	6.42	20.101	31.939
	6 wks	Brca2∆27/+	8.09	24.2	33.43
AVG			4.99	20.694	24.465
SD			2.13	7.14	6.75
	6 wks	Brca2∆27/∆27	1.98	13.602	14.5567
	7 wks	Brca2∆27/∆27	0.817	11.047	7.39567
	6 wks	Brca2∆27/∆27	1.88	17.482	10.7539
	9 wks	Brca2∆27/∆27	1.07	10.5	10.1905
	9 wks	Brca2∆27/∆27	0.741	10.2	7.26471
	6 wks	Brca2∆27/∆27	1.37	12.56	10.9076
	9 wks	Brca2∆27/∆27	1.12	15.54	7.20721
	9 wks	Brca2∆27/∆27	1.59	13.374	11.8887
AVG			1.321	13.0381	10.0206
SD			0.465	2.54	2.61
Bone marrow: all mice are homozygous for I-SceI and hemizygous for the DR-GFP and CMV-rtTA transgenes.
	6 wks	wt	0.8	DNA not recovered			% HDR wt and het
	6 wks	wt	0.8	13.3216	6.00526		6.00526
	6 wks	wt	1.15	13.0359	8.82178		8.82178
	6.5 wks	wt	0.6	DNA not recovered			8.68428
	6.5 wks	wt	1.2	DNA not recovered			8.17954
AVG			0.91	13.1788	7.42		7.32693
SD			0.256	0.2	2		6.26212
							10.4264
	6 wks	Brca2∆27/+	0.678	7.80721	8.68428
	6 wks	Brca2∆27/+	0.661	8.08114	8.17954	AVG	8
	6 wks	Brca2∆27/+	1.2	16.3779	7.32693	SD	1.6
	6 wks	Brca2∆27/+	0.75	11.9768	6.26212
	6 wks	Brca2∆27/+	0.98	9.39921	10.4264
	6.2 wks	Brca2∆27/+	1	DNA not recovered				Bone marrow %HDR normalized to WT/Het
	6.2 wks	Brca2∆27/+	1.13	DNA not recovered					%HDR	normalized	sd	sd normalized
AVG			0.91	10.73	8.18			wt/het	8	1	1.6	0.2
SD			0.218	3.57	1.56			mut	4.13	0.51625	0.84	0.105
	6 wks	Brca2∆27/∆27	0.298	10.9484	2.72187
	6 wks	Brca2∆27/∆27	0.24	5.1282	4.68001
	6 wks	Brca2∆27/∆27	0.29	6.03771	4.80314
	6 wks	Brca2∆27/∆27	0.24	5.86345	4.09315
	6 wks	Brca2∆27/∆27	0.35	8.02937	4.359
AVG			0.28	7.2	4.13
SD			0.046	2.35	0.84
Fig. 4e,f and Supplementary Fig. 4a
Primary cells
Adult virgin mammary epithelial cells from mice hemizygous for the I-SceI, DR-GFP, and CMV-rtTA transgenes
	Age at expt	Genotype	− Dox %GFP+		plus Dox %GFP+	% SL*	%HDR
									Mammary Adult Virgin %HDR normalized to wt
	8 wks	wt	0.09		11.9	44.6377	26.6591			%HDR	normalized	sd	sd normalized
	11 wks	wt	0.025		10.4	37.1842	27.9689		wt	20.9	1	5.8	0.277512
	12 wks	wt	0.2		7	52.3112	13.3815		het	21.2	1.01435	6	0.287081
	12 wks	wt	0.116		6.34	40.8355	15.5257		mut	4.6	0.220096	2.35	0.11244
	10 wks	wt	0.04		10.9	49.4755	22.0311
	10 wks	wt	0		8.52	42.4878	20.0528
AVG					9.2	44.5	20.9
SD					2.24	5.6	5.8
	8 wks	Brca2∆27/+	0.03		4.46	40.9775	10.884
	9 wks	Brca2∆27/+	0.04		7.47	41.1246	18.1643
	12 wks	Brca2∆27/+	0.06		6.45	26.5932	24.2544
	11 wks	Brca2∆27/+	0.01		5.04	21.9782	22.9318
	10 wks	Brca2∆27/+	0		14	49.7481	28.1418
	10 wks	Brca2∆27/+	0.01		11.1	49.0331	22.6378
AVG					8.1	38.2	21.2
SD					3.7	11.5	5.97
	8 wks	Brca2∆27/∆27	0.06		0.898	40.0604	2.24162
	9 wks	Brca2∆27/∆27	0		2.13	30.8646	6.9011
	11 wks	Brca2∆27/∆27	0		1.95	30.9607	6.29831
	12 wks	Brca2∆27/∆27	0.1		0.91	31.2596	2.91111
AVG					1.47	33	4.6
SD					0.66	4.5	2.35
Ear Fibroblasts from mice hemizygous for the I-SceI, DR-GFP, and CMV-rtTA transgenes
	Age at expt	Genotype	− Dox %GFP		plus Dox %GFP+	% SL	%HDR		Ear Fibroblasts %HDR normalized to wt
	9 wks	wt	0		11.5	DNA not recovered				%HDR	normalized	sd	sd normalized
	8 wks	wt	0.02		11.6	44.9	25.83		wt	19.63	1	4	0.20377
	11 wks	wt	0		10.8	51.64	20.91		het	21.2	1.07998	4.6	0.234335
	12 wks	wt	0		11.55	74.23	15.56		mut	3.5	0.178299	1.2	0.0611309
	12 wks	wt	0.04		11.62	74.66	15.56
	10 wks	wt	0.01		10.15	56.53	17.96
	10 wks	wt	0		11.2	50.98	21.97
AVG					11.2	58.8	19.63
SD					0.55	12.65	4
	8 wks	Brca2∆27/+	0.03		11.5	37.71	30.49
	9 wks	Brca2∆27/+	0.02		11.6	DNA not recovered
	8 wks	Brca2∆27/+	0		10.6	43.05	24.62
	9 wks	Brca2∆27/+	0.01		12.25	58.05	21.1
	11 wks	Brca2∆27/+	0.04		9.91	50.12	19.77
	11 wks	Brca2∆27/+	0		6.6	32.09	20.57
	9.5 wks	Brca2∆27/+	0.04		9.2	60.64	15.17
	10 wks	Brca2∆27/+	0.3		12.1	59.84	20.22
	10 wks	Brca2∆27/+	0		12	67.23	17.85
AVG					10.6	51.1	21.2
SD					1.84	12.43	4.6
	8 wks	Brca2∆27/∆27	0		1.05	31.06	3.38
	8 wks	Brca2∆27/∆27	0		0.8	32.26	2.48
	9 wks	Brca2∆27/∆27	0		0.871	DNA not recovered
	9 wks	Brca2∆27/∆27	0		1	DNA not recovered
	8 wks	Brca2∆27/∆27	0		1.6	35.07	4.56
	9 wks	Brca2∆27/∆27	0		1.76	36.42	4.83
	11 wks	Brca2∆27/∆27	0		1.86	46.83	3.97
	12 wks	Brca2∆27/∆27	0		0.92	53.9	1.71
AVG					1.23	39.3	3.5
SD					0.43	9.1	1.2
Mammary puberty: primary cells from mice homozygous for I-SceI and hemizygous for the DR-GFP and CMV-rtTA transgenes
	Age	Genotype	plus Dox %GFP+	%SL	%HDR
	5.1 wks	Brca2∆27/+	8.7	51.6918	16.8305				Mammary epithelial cells, puberty, %HDR normalized to het
	5 wks	Brca2∆27/+	7.4	48.9989	15.1024					%HDR	normalized	sd	sd normalized
	5 wks	Brca2∆27/+	8.97	58.6729	15.2882				het	15.7	1	0.9	0.0573248
AVG			8.36	53.1212	15.7				mut	3	0.191083	0.4	0.0254777
SD			0.84	5	0.9
	5.1 wks	Brca2∆27/∆27	1.2	36.491	3.28848
	5 wks	Brca2∆27/∆27	1.13	45.6059	2.47775
	5 wks	Brca2∆27/∆27	1.23	39.3904	3.12259
AVG			1.19	40.4957	3
SD			0.05	4.65	0.4
Primary MEFs (homozygous for I-SceI and hemizygous for the DR-GFP and CMV-rtTA transgenes )
	Genotype	− Dox %GFP		plus Dox %GFP+	%SL	%HDR			MEFs, %HDR normalized to wt
	WT	0.18		10.2	67.7483	15.0557				%HDR	normalized	sd	sd normalized
	WT	0.3		13.1	68.8952	19.0144			wt	17.5	1	1.79	0.102286
	WT	0.3		11.2	65.1519	17.1906			het	15.9	0.908571	1.43	0.0817143
	WT	0.29		11.6					mut	1.6	0.0914286	0.2	0.0114286
	WT	0.3		12.4	66.6299	18.6103
AVG				11.7	67	17.45
SD				1.11	1.7	1.79
	Brca2∆27/+	0.16		8.3	56.6128	14.661
	Brca2∆27/+	0.18		10.8	61.7493	17.4901
	Brca2∆27/+	0.2		8.9	57.0567	15.5985
AVG				9.3	58	15.9
SD				1.3	2.8	1.43
	Brca2∆27/∆27	0		0.83	59.854	1.38671
	Brca2∆27/∆27	0.04		0.89	58.2532	1.52781
	Brca2∆27/∆27	0.02		1.2	64.9588	1.84732
AVG				0.97	61.022	1.57
SD				0.2	3.5	0.2

## Sheet: Suppl Fig 4d
Supplementary Fig 4d: Cell cyle data
Mammary Epithelial Cells
	Genotype	%G1	%S	%G2
	Brca2 Δ27/+	54	26	20
	Brca2 Δ27/+	52	25	24
	Brca2 Δ27/+	47	20	31
	Brca2 Δ27/+	41.5	28	30.5
AVG		48.6	24.8	26.4
SD		5.6	3.4	5.3
	Brca2 Δ27/Δ27	47	22	31
	Brca2 Δ27/Δ27	42	22	36
	Brca2 Δ27/Δ27	46	19	35
AVG		45	21	34
SD		2.6	1.7	2.6
Ear Fibroblasts
	Genotype	%G1	%S	%G2
	Brca2 Δ27/+	59	28	12
	Brca2 Δ27/+	61	26	14
	Brca2 Δ27/+	55	27	16
	Brca2 Δ27/+	58	24	18
	Brca2 Δ27/+	56	26	17
AVG		58	26.2	15.4
SD		2.4	1.5	2.4
	Brca2 Δ27/Δ27	59	22	18
	Brca2 Δ27/Δ27	62	21	17
	Brca2 Δ27/Δ27	63	20	17
	Brca2 Δ27/Δ27	60	21	18
	Brca2 Δ27/Δ27	62	18	20
	Brca2 Δ27/Δ27	59	18	22
	Brca2 Δ27/Δ27	59	21.5	20.5
AVG		60.5	20.2	19
SD		1.7	1.6	1.9
